# Supplementary material for: Neuroticism Overestimated? Neuroticism Versus Hypertonia, Pain and Rehabilitation Outcomes in Post-Spinal Cord Injury Patients Rehabilitated Conventionally and with Robotic-Assisted Gait Training
Source: Brain Sci. 2024 Nov 18;14(11):1153. doi: 10.3390/brainsci14111153 (PMC11592360; doi:10.3390/brainsci14111153)
Supplement: Supplementary file 1 [file brainsci-14-01153-s001.zip]

Archive with 1 entries (1 files):
- brainsci-3300596-supplementary.pdf
